# Supplementary material for: Coherence mapping to identify the intermediates of multi-channel dissociative ionization
Source: Commun Chem. 2024 May 9;7:103. doi: 10.1038/s42004-024-01176-5 (PMC11549452; doi:10.1038/s42004-024-01176-5)
Supplement: Supplementary file 4 — Supplementary Data 1 [file 42004_2024_1176_MOESM4_ESM.txt]

endoDCPD Neutral Ground State Structure (uB3LYP/6-31++G**)

C         -0.38747        0.80972       -0.77974
C         -0.37528       -0.76440       -0.82388
C          1.04485        1.14394       -0.21838
C          1.07086       -1.11769       -0.28404
C          1.87073        0.04186       -0.93142
C         -1.61380        1.21379        0.08363
C          1.11946        0.64086        1.21683
C          1.13354       -0.70109        1.17644
C         -1.55867       -1.16242        0.01745
C         -2.21691       -0.10609        0.50917
H         -0.46816        1.22935       -1.78764
H         -0.45973       -1.15561       -1.84657
H          1.35112        2.18068       -0.37943
H          1.39132       -2.13710       -0.51124
H          2.92625        0.04482       -0.64314
H          1.78519        0.07257       -2.02438
H         -2.33386        1.81500       -0.48786
H         -1.33180        1.82309        0.95361
H          1.06475        1.26439        2.10270
H          1.08303       -1.37927        2.02139
H         -1.82900       -2.19900        0.20235
H         -3.09162       -0.16578        1.15226


DCPD Intact Cation Structure (uB3LYP/6-31++G**)

C         -0.40170        0.77322       -0.80632
C         -0.38765       -0.79214       -0.82324
C          1.02393        1.10271       -0.15109
C          1.08546       -1.16016       -0.42507
C          1.88298        0.06448       -0.93320
C         -1.63757        1.18164        0.00933
C          1.01230        0.50337        1.21327
C          1.08727       -0.87119        1.06919
C         -1.34605       -1.15122        0.28769
C         -1.99377       -0.04615        0.77962
H         -0.39099        1.21605       -1.80438
H         -0.68656       -1.21654       -1.78902
H          1.28394        2.15888       -0.21843
H          1.42284       -2.15347       -0.71934
H          2.93177        0.04765       -0.62531
H          1.82862        0.20418       -2.01666
H         -2.47600        1.43731       -0.66232
H         -1.50383        2.07195        0.63651
H          0.90678        1.03950        2.15074
H          1.13844       -1.60348        1.86842
H         -1.49710       -2.16489        0.64768
H         -2.69615       -0.06055        1.60766


DCPD Cation Single Broken Bond Structure (uB3LYP/6-31++G**)

C       -0.5458200000     -0.8361900000     -0.6356200000                 
C       -0.8113700000      0.5610900000     -1.0545200000                 
C        0.8071500000     -0.9734900000      0.2629300000                 
C        1.6880200000      1.1545600000      0.8296200000                 
C        0.8216500000      0.0803400000      1.3923900000                 
C       -1.8139900000     -1.2196400000      0.1716300000                 
C        1.9935600000     -0.6174400000     -0.5506900000                 
C        2.4272800000      0.6699100000     -0.2472300000                 
C       -1.9743100000      1.0589600000     -0.4587100000                 
C       -2.5597000000      0.0648900000      0.3090000000                 
H       -0.3788300000     -1.4969300000     -1.4920100000                 
H       -0.1936200000      1.1144100000     -1.7529900000                 
H        0.8143300000     -2.0123400000      0.6029900000                 
H        1.7831600000      2.1467700000      1.2587000000                 
H        1.3125400000     -0.3416200000      2.2839500000                 
H       -0.1609200000      0.4305800000      1.7241100000                 
H       -1.6210500000     -1.7060900000      1.1344500000                 
H       -2.4202200000     -1.9357100000     -0.4040900000                 
H        2.4025900000     -1.2509700000     -1.3313700000                 
H        3.2093400000      1.2110200000     -0.7670500000                 
H       -2.3554000000      2.0662900000     -0.5805000000                 
H       -3.4544100000      0.1808000000      0.9120800000  


CPD Neutral Product (uB3LYP/6-31++G**)

C        5.4716400000      0.4872800000      3.4925900000                 
C        6.1523800000     -0.9161000000      1.7178200000                 
C        5.9486200000      0.5357800000      2.0645700000                 
C        5.4156400000     -0.8020900000      3.8960100000                 
C        5.8380300000     -1.6749100000      2.7919300000                 
H        5.2206000000      1.3625700000      4.0794600000                 
H        6.4964600000     -1.2674200000      0.7522700000                 
H        6.8776400000      1.1167000000      1.9616600000                 
H        5.2147600000      1.0180800000      1.4014100000                 
H        5.1100500000     -1.1545900000      4.8751600000                 
H        5.8823300000     -2.7569700000      2.8476800000  


CPD Cation Product (uB3LYP/6-31++G**)

C        5.4803400000      0.4895200000      3.4701300000                 
C        6.1492400000     -0.8916800000      1.7214800000                 
C        5.9521400000      0.5524000000      2.0533900000                 
C        5.4206300000     -0.8461400000      3.8931300000                 
C        5.8243200000     -1.6836800000      2.8320200000                 
H        5.2204000000      1.3539500000      4.0726500000                 
H        6.4944300000     -1.2619600000      0.7612900000                 
H        6.8773600000      1.1393500000      1.9420800000                 
H        5.2228000000      1.0419100000      1.3891800000                 
H        5.1118900000     -1.1793100000      4.8776300000                 
H        5.8745800000     -2.7660300000      2.8675600000  


Example TeraChem AIMD Input

gpus               1 0
timings            yes
precision          double
maxit              400
scf                diis+a
convthre           3.0e-6

coordinates        Geometry.initcond.xyz
velocities         Velocities.initcond.xyz
charge             1
method             ub3lyp
basis              6-31++G**
run                md            
nstep              20000
timestep           0.5            
spinmult           2
